# Supplementary material for: Evolution of an Artificial Intelligence-Powered Application for Mammography
Source: Diagnostics (Basel). 2025 Mar 24;15(7):822. doi: 10.3390/diagnostics15070822 (PMC11988740; doi:10.3390/diagnostics15070822)
Supplement: Supplementary file 1 [file diagnostics-15-00822-s001.zip]

Archive with 1 entries (1 files):
- diagnostics-3535858-supplementary.pdf
